# Supplementary material for: High Frequency of ERBB2 Activating Mutations in Invasive Lobular Breast Carcinoma with Pleomorphic Features
Source: Cancers (Basel). 2019 Jan 11;11(1):74. doi: 10.3390/cancers11010074 (PMC6356653; doi:10.3390/cancers11010074)
Supplement: Supplementary file 1 [file cancers-11-00074-s001.zip]

Archive with 2 entries (2 files):
- cancers-399636 -SI.pdf
- Cancers-399636-Supplementary Tables.xlsx
